# Supplementary material for: Safety of Post-Transplant Cyclophosphamide-Based Prophylaxis in AML Patients with Pre-Existing Cardiac Morbidity Undergoing Allogeneic Hematopoietic Cell Transplantation
Source: Cancers (Basel). 2025 Sep 26;17(19):3128. doi: 10.3390/cancers17193128 (PMC12523613; doi:10.3390/cancers17193128)
Supplement: Supplementary file 1 [file cancers-17-03128-s001.zip]

Archive with 1 entries (1 files):
- cancers-3857411-supplementary.pdf
